# Supplementary material for: Synthesis of (Bi1−xSbx)2S3 solid solutions via thermal decomposition of bismuth and antimony piperidinedithiocarbamates
Source: RSC Adv. 2019 May 21;9(28):15836–44. doi: 10.1039/c9ra01127g (PMC9064327; doi:10.1039/c9ra01127g)
Supplement: RA-009-C9RA01127G-s002 [file RA-009-C9RA01127G-s002.cif]

# Electronic Supplementary Material (ESI) for RSC Advances.
# This journal is © The Royal Society of Chemistry 2019

####################################################################### 
# 
# This file contains crystal structure data downloaded from the 
# Cambridge Structural Database (CSD) hosted by the Cambridge 
# Crystallographic Data Centre (CCDC).
# 
# Full information about CCDC data access policies and citation 
# guidelines are available at http://www.ccdc.cam.ac.uk/access/V1 
# 
# Audit and citation data items may have been added by the CCDC. 
# Please retain this information to preserve the provenance of 
# this file and to allow appropriate attribution of the data. 
# 
#######################################################################

data_s4967r
_database_code_depnum_ccdc_archive 'CCDC 1889653'
loop_
_audit_author_name
_audit_author_address
'George Whitehead'
;Manchester University
United Kingdom
;
#Added by publCIF


_audit_update_record             
;
2019-01-09 deposited with the CCDC.	2019-05-10 downloaded from the CCDC.
;
_publcif_datablock.id            {780335c4-71b8-497e-9067-2b6c6a08093c}


# publcif _publ_body_element loop end
_audit_creation_date             2017-10-09
_audit_creation_method           
;
Olex2 1.2
(compiled 2017.08.10 svn.r3458 for OlexSys, GUI svn.r5381)
;
_shelx_SHELXL_version_number     2016/6
_chemical_name_common            ?
_chemical_name_systematic        ?
_chemical_formula_moiety         'C18 H30 N3 S6 Sb'
_chemical_formula_sum            'C18 H30 N3 S6 Sb'
_chemical_formula_weight         602.56
_chemical_melting_point          ?
loop_
_atom_type_symbol
_atom_type_description
_atom_type_scat_dispersion_real
_atom_type_scat_dispersion_imag
_atom_type_scat_source
C C 0.0181 0.0091 'International Tables Vol C Tables 4.2.6.8 and 6.1.1.4'
H H 0.0000 0.0000 'International Tables Vol C Tables 4.2.6.8 and 6.1.1.4'
N N 0.0311 0.0180 'International Tables Vol C Tables 4.2.6.8 and 6.1.1.4'
S S 0.3331 0.5567 'International Tables Vol C Tables 4.2.6.8 and 6.1.1.4'
Sb Sb -0.0562 5.8946 'International Tables Vol C Tables 4.2.6.8 and 6.1.1.4'

_shelx_space_group_comment       
;
The symmetry employed for this shelxl refinement is uniquely defined
by the following loop, which should always be used as a source of
symmetry information in preference to the above space-group names.
They are only intended as comments.
;
_space_group_crystal_system      monoclinic
_space_group_IT_number           14
_space_group_name_H-M_alt        'P 1 21/c 1'
_space_group_name_Hall           '-P 2ybc'
loop_
_space_group_symop_operation_xyz
'x, y, z'
'-x, y+1/2, -z+1/2'
'-x, -y, -z'
'x, -y-1/2, z-1/2'

_cell_length_a                   17.6331(3)
_cell_length_b                   11.84939(19)
_cell_length_c                   12.12535(19)
_cell_angle_alpha                90
_cell_angle_beta                 107.4771(17)
_cell_angle_gamma                90
_cell_volume                     2416.54(7)
_cell_formula_units_Z            4
_cell_measurement_reflns_used    12093
_cell_measurement_temperature    150
_cell_measurement_theta_max      68.1830
_cell_measurement_theta_min      2.5900
_shelx_estimated_absorpt_T_max   0.454
_shelx_estimated_absorpt_T_min   0.235
_exptl_absorpt_coefficient_mu    13.983
_exptl_absorpt_correction_T_max  1.00000
_exptl_absorpt_correction_T_min  0.70542
_exptl_absorpt_correction_type   multi-scan
_exptl_absorpt_process_details   
;
CrysAlisPro 1.171.39.30c (Rigaku Oxford Diffraction, 2017)
Empirical absorption correction using spherical harmonics,
 implemented in SCALE3 ABSPACK scaling algorithm.
;
_exptl_absorpt_special_details   ?
_exptl_crystal_colour            'clear colourless'
_exptl_crystal_colour_lustre     clear
_exptl_crystal_colour_primary    colourless
_exptl_crystal_density_diffrn    1.656
_exptl_crystal_density_meas      ?
_exptl_crystal_density_method    ?
_exptl_crystal_description       block
_exptl_crystal_F_000             1224
_exptl_crystal_size_max          0.146
_exptl_crystal_size_mid          0.111
_exptl_crystal_size_min          0.067
_exptl_transmission_factor_max   ?
_exptl_transmission_factor_min   ?
_diffrn_reflns_av_R_equivalents  0.0187
_diffrn_reflns_av_unetI/netI     0.0170
_diffrn_reflns_Laue_measured_fraction_full 0.995
_diffrn_reflns_Laue_measured_fraction_max 0.995
_diffrn_reflns_limit_h_max       21
_diffrn_reflns_limit_h_min       -20
_diffrn_reflns_limit_k_max       14
_diffrn_reflns_limit_k_min       -13
_diffrn_reflns_limit_l_max       12
_diffrn_reflns_limit_l_min       -14
_diffrn_reflns_number            16485
_diffrn_reflns_point_group_measured_fraction_full 0.995
_diffrn_reflns_point_group_measured_fraction_max 0.995
_diffrn_reflns_theta_full        67.684
_diffrn_reflns_theta_max         68.245
_diffrn_reflns_theta_min         2.627
_diffrn_ambient_temperature      150
_diffrn_detector                 'CCD plate'
_diffrn_detector_area_resol_mean ?
_diffrn_measured_fraction_theta_full 0.995
_diffrn_measured_fraction_theta_max 0.995
_diffrn_measurement_details      
;
List of Runs (angles in degrees, time in seconds):

  # Type    Start    End  Width  t~exp~   \w     \q     \k     \f   Frames
#--------------------------------------------------------------------------
  1  \w    -79.00 -53.00   1.00    1.00    --    5.00 -73.00 -75.00   26
  2  \w      6.00  31.00   1.00    1.00    --    5.00  73.00  53.00   25
  3  \w    -30.00  -5.00   1.00    1.00    --  -45.10  73.00  53.00   25
  4  \w    -95.00 -70.00   1.00    1.00    --  -45.10 -73.00 -75.00   25
  5  \w   -106.00 -81.00   1.00    1.00    -- -107.20  73.00  53.00   25
  6  \w   -157.00-132.00   1.00    1.00    -- -107.20 -73.00 -75.00   25
  7  \w   -123.00  -8.00   1.00    1.00    --  -45.10 -43.00 -37.16  115
  8  \w   -134.00 -16.00   1.00    1.00    --  -45.10 -57.00-120.00  118
  9  \w   -139.00 -18.00   1.00    1.00    -- -107.20  57.00  60.00  121
 10  \w   -139.00 -19.00   1.00    1.00    -- -107.20  57.00-150.00  120
 11  \w   -177.00-151.00   1.00    1.00    -- -107.20 -57.00 -60.00   26
 12  \w   -124.00 -99.00   1.00    1.00    -- -107.20 -57.00 -60.00   25
 13  \w   -197.00 -19.00   1.00    1.00    -- -107.20   0.00-180.00  178
 14  \w   -140.00-115.00   1.00    1.00    -- -107.20  38.00  30.00   25
 15  \w   -145.00-120.00   1.00    1.00    -- -107.20  38.00  60.00   25
 16  \w   -100.00 -57.00   1.00    1.00    -- -107.20  38.00  60.00   43
 17  \w    -47.00 -22.00   1.00    1.00    -- -107.20  38.00  60.00   25
 18  \w   -122.00 -96.00   1.00    1.00    -- -107.20  76.00 -30.00   26
 19  \w    -76.00 -51.00   1.00    1.00    -- -107.20  76.00 -30.00   25
 20  \w    -74.00 -49.00   1.00    1.00    -- -107.20  57.00 150.00   25
 21  \w    -74.00 -49.00   1.00    1.00    -- -107.20  57.00   0.00   25
 22  \w   -150.00-103.00   1.00    1.00    -- -107.20 -57.00 -30.00   47
 23  \w   -129.00-103.00   1.00    1.00    -- -107.20 -57.00   0.00   26
;
_diffrn_measurement_device       'four-circle diffractometer'
_diffrn_measurement_device_type  'XtaLAB AFC11 (RINC): Kappa single'
_diffrn_measurement_method       '\w scans'
_diffrn_orient_matrix_type       
'CrysAlisPro convention (1999,Acta A55,543-557)'
_diffrn_orient_matrix_UB_11      0.0409370000
_diffrn_orient_matrix_UB_12      -0.1044876000
_diffrn_orient_matrix_UB_13      -0.0320090000
_diffrn_orient_matrix_UB_21      -0.0446957000
_diffrn_orient_matrix_UB_22      0.0194372000
_diffrn_orient_matrix_UB_23      -0.1288266000
_diffrn_orient_matrix_UB_31      0.0686909000
_diffrn_orient_matrix_UB_32      0.0748307000
_diffrn_orient_matrix_UB_33      -0.0113550000
_diffrn_radiation_monochromator  graphite
_diffrn_radiation_probe          x-ray
_diffrn_radiation_type           CuK\a
_diffrn_radiation_wavelength     1.54184
_diffrn_source                   'fine-focus sealed X-ray tube'
_diffrn_source_type              'Enhance (Cu) X-ray Source'
_diffrn_special_details          ?
_reflns_Friedel_coverage         0.000
_reflns_Friedel_fraction_full    .
_reflns_Friedel_fraction_max     .
_reflns_number_gt                4281
_reflns_number_total             4406
_reflns_odcompleteness_completeness 99.51
_reflns_odcompleteness_iscentric 1
_reflns_odcompleteness_theta     68.13
_reflns_special_details          
;
 Reflections were merged by SHELXL according to the crystal
 class for the calculation of statistics and refinement.
 
 _reflns_Friedel_fraction is defined as the number of unique
 Friedel pairs measured divided by the number that would be
 possible theoretically, ignoring centric projections and
 systematic absences.
;
_reflns_threshold_expression     'I > 2\s(I)'
_computing_cell_refinement       'CrysAlisPro 1.171.39.30c (Rigaku OD, 2017)'
_computing_data_collection       'CrysAlisPro 1.171.39.30c (Rigaku OD, 2017)'
_computing_data_reduction        'CrysAlisPro 1.171.39.30c (Rigaku OD, 2017)'
_computing_molecular_graphics    'Olex2 (Dolomanov et al., 2009)'
_computing_publication_material  'Olex2 (Dolomanov et al., 2009)'
_computing_structure_refinement  'ShelXL (Sheldrick, 2015)'
_computing_structure_solution    'ShelXT (Sheldrick, 2015)'
_refine_diff_density_max         0.309
_refine_diff_density_min         -0.302
_refine_diff_density_rms         0.050
_refine_ls_extinction_coef       0.00034(4)
_refine_ls_extinction_expression Fc^*^=kFc[1+0.001xFc^2^\l^3^/sin(2\q)]^-1/4^
_refine_ls_extinction_method     'SHELXL-2016/6 (Sheldrick 2016)'
_refine_ls_goodness_of_fit_ref   1.056
_refine_ls_hydrogen_treatment    constr
_refine_ls_matrix_type           full
_refine_ls_number_parameters     254
_refine_ls_number_reflns         4406
_refine_ls_number_restraints     0
_refine_ls_R_factor_all          0.0179
_refine_ls_R_factor_gt           0.0172
_refine_ls_restrained_S_all      1.056
_refine_ls_shift/su_max          0.002
_refine_ls_shift/su_mean         0.000
_refine_ls_structure_factor_coef Fsqd
_refine_ls_weighting_details     
'w=1/[\s^2^(Fo^2^)+(0.0197P)^2^+1.2335P] where P=(Fo^2^+2Fc^2^)/3'
_refine_ls_weighting_scheme      calc
_refine_ls_wR_factor_gt          0.0422
_refine_ls_wR_factor_ref         0.0426
_refine_special_details          ?
_olex2_refinement_description    
;
1. Fixed Uiso
 At 1.2 times of:
  All C(H,H) groups
2.a Secondary CH2 refined with riding coordinates:
 C00C(H00A,H00B), C00F(H00C,H00D), C00G(H00E,H00F), C00H(H00G,H00H), C00I(H00I,
 H00J), C00J(H00K,H00L), C00K(H00M,H00N), C00L(H00O,H00P), C00M(H00Q,H00R),
 C00N(H00S,H00T), C00O(H00U,H00V), C00P(H00W,H00X), C00Q(H00Y,H), C00R(H00Z,HA),
  C00S(H00,HB)
;
_atom_sites_solution_hydrogens   geom
_atom_sites_solution_primary     dual
_atom_sites_solution_secondary   ?
loop_
_atom_site_label
_atom_site_type_symbol
_atom_site_fract_x
_atom_site_fract_y
_atom_site_fract_z
_atom_site_U_iso_or_equiv
_atom_site_adp_type
_atom_site_occupancy
_atom_site_site_symmetry_order
_atom_site_calc_flag
_atom_site_refinement_flags_posn
_atom_site_refinement_flags_adp
_atom_site_refinement_flags_occupancy
_atom_site_disorder_assembly
_atom_site_disorder_group
Sb00 Sb 0.26962(2) 0.50363(2) 0.69766(2) 0.01971(5) Uani 1 1 d . . . . .
S002 S 0.31060(2) 0.37460(4) 0.55900(4) 0.02442(10) Uani 1 1 d . . . . .
S003 S 0.25408(2) 0.66051(3) 0.55028(3) 0.02231(9) Uani 1 1 d . . . . .
S004 S 0.18442(3) 0.69870(4) 0.74152(4) 0.02662(10) Uani 1 1 d . . . . .
S005 S 0.20146(3) 0.34058(4) 0.82842(3) 0.02738(10) Uani 1 1 d . . . . .
S006 S 0.13281(2) 0.42940(4) 0.58906(3) 0.02684(10) Uani 1 1 d . . . . .
S007 S 0.44468(3) 0.50547(4) 0.71508(4) 0.02623(10) Uani 1 1 d . . . . .
N008 N 0.21797(8) 0.86368(12) 0.61447(12) 0.0223(3) Uani 1 1 d . . . . .
N009 N 0.05218(8) 0.30691(13) 0.69886(12) 0.0244(3) Uani 1 1 d . . . . .
N00A N 0.45935(8) 0.36226(13) 0.55298(12) 0.0242(3) Uani 1 1 d . . . . .
C00B C 0.21797(9) 0.75381(14) 0.63512(13) 0.0200(3) Uani 1 1 d . . . . .
C00C C 0.25082(10) 0.91558(15) 0.52857(14) 0.0233(3) Uani 1 1 d . . . . .
H00A H 0.208574 0.958024 0.471225 0.028 Uiso 1 1 calc R . . . .
H00B H 0.270699 0.856013 0.487083 0.028 Uiso 1 1 calc R . . . .
C00D C 0.12264(10) 0.35301(14) 0.70767(14) 0.0210(3) Uani 1 1 d . . . . .
C00E C 0.41210(10) 0.41008(14) 0.60629(14) 0.0218(3) Uani 1 1 d . . . . .
C00F C 0.31853(12) 0.99516(15) 0.58839(17) 0.0300(4) Uani 1 1 d . . . . .
H00C H 0.363304 0.950883 0.638540 0.036 Uiso 1 1 calc R . . . .
H00D H 0.337593 1.033926 0.529395 0.036 Uiso 1 1 calc R . . . .
C00G C -0.01196(11) 0.17233(17) 0.54959(15) 0.0294(4) Uani 1 1 d . . . . .
H00E H 0.039341 0.154709 0.535853 0.035 Uiso 1 1 calc R . . . .
H00F H -0.054810 0.161733 0.475871 0.035 Uiso 1 1 calc R . . . .
C00H C 0.25500(12) 1.02663(17) 0.74512(16) 0.0303(4) Uani 1 1 d . . . . .
H00G H 0.296102 0.983426 0.803482 0.036 Uiso 1 1 calc R . . . .
H00H H 0.233663 1.085111 0.786037 0.036 Uiso 1 1 calc R . . . .
C00I C 0.56480(11) 0.17952(16) 0.54191(17) 0.0308(4) Uani 1 1 d . . . . .
H00I H 0.590449 0.107609 0.574601 0.037 Uiso 1 1 calc R . . . .
H00J H 0.582916 0.199128 0.474538 0.037 Uiso 1 1 calc R . . . .
C00J C -0.02497(11) 0.09182(17) 0.64028(16) 0.0310(4) Uani 1 1 d . . . . .
H00K H -0.019367 0.013054 0.616629 0.037 Uiso 1 1 calc R . . . .
H00L H -0.079668 0.101374 0.645087 0.037 Uiso 1 1 calc R . . . .
C00K C 0.18846(11) 0.94783(16) 0.68132(16) 0.0292(4) Uani 1 1 d . . . . .
H00M H 0.166888 0.908777 0.737582 0.035 Uiso 1 1 calc R . . . .
H00N H 0.144937 0.992091 0.628399 0.035 Uiso 1 1 calc R . . . .
C00L C 0.58943(10) 0.27207(16) 0.63256(16) 0.0278(4) Uani 1 1 d . . . . .
H00O H 0.577115 0.248335 0.703585 0.033 Uiso 1 1 calc R . . . .
H00P H 0.647498 0.284539 0.652541 0.033 Uiso 1 1 calc R . . . .
C00M C 0.03745(11) 0.23778(16) 0.79135(15) 0.0286(4) Uani 1 1 d . . . . .
H00Q H -0.013640 0.260243 0.803125 0.034 Uiso 1 1 calc R . . . .
H00R H 0.080302 0.250591 0.864622 0.034 Uiso 1 1 calc R . . . .
C00N C 0.29224(12) 1.08284(17) 0.66120(17) 0.0356(4) Uani 1 1 d . . . . .
H00S H 0.338740 1.128094 0.704974 0.043 Uiso 1 1 calc R . . . .
H00T H 0.253171 1.134548 0.609852 0.043 Uiso 1 1 calc R . . . .
C00O C -0.01147(10) 0.29432(16) 0.58851(16) 0.0294(4) Uani 1 1 d . . . . .
H00U H -0.001719 0.345401 0.529584 0.035 Uiso 1 1 calc R . . . .
H00V H -0.063492 0.313938 0.598826 0.035 Uiso 1 1 calc R . . . .
C00P C 0.47462(12) 0.16488(16) 0.50281(16) 0.0307(4) Uani 1 1 d . . . . .
H00W H 0.459236 0.108685 0.439559 0.037 Uiso 1 1 calc R . . . .
H00X H 0.457212 0.136355 0.568043 0.037 Uiso 1 1 calc R . . . .
C00Q C 0.54592(10) 0.38134(15) 0.58771(16) 0.0263(4) Uani 1 1 d . . . . .
H00Y H 0.560613 0.439739 0.648850 0.032 Uiso 1 1 calc R . . . .
H H 0.561641 0.408678 0.520574 0.032 Uiso 1 1 calc R . . . .
C00R C 0.43374(11) 0.27662(16) 0.46089(15) 0.0297(4) Uani 1 1 d . . . . .
H00Z H 0.447419 0.302030 0.391441 0.036 Uiso 1 1 calc R . . . .
HA H 0.375357 0.266827 0.439459 0.036 Uiso 1 1 calc R . . . .
C00S C 0.03462(11) 0.11349(16) 0.75914(15) 0.0300(4) Uani 1 1 d . . . . .
H00 H 0.019443 0.068513 0.818023 0.036 Uiso 1 1 calc R . . . .
HB H 0.088135 0.088672 0.758683 0.036 Uiso 1 1 calc R . . . .

loop_
_atom_site_aniso_label
_atom_site_aniso_U_11
_atom_site_aniso_U_22
_atom_site_aniso_U_33
_atom_site_aniso_U_23
_atom_site_aniso_U_13
_atom_site_aniso_U_12
Sb00 0.01906(7) 0.02082(8) 0.01856(7) 0.00162(4) 0.00463(5) -0.00209(4)
S002 0.0208(2) 0.0240(2) 0.0261(2) -0.00417(16) 0.00348(16) -0.00199(16)
S003 0.0289(2) 0.0206(2) 0.02052(19) 0.00056(15) 0.01224(16) 0.00078(16)
S004 0.0272(2) 0.0320(2) 0.0257(2) 0.00138(17) 0.01571(17) -0.00219(17)
S005 0.0264(2) 0.0305(2) 0.02064(19) 0.00409(16) 0.00007(16) -0.00702(17)
S006 0.0231(2) 0.0325(2) 0.02113(19) 0.00564(17) 0.00084(16) -0.00623(17)
S007 0.0236(2) 0.0291(2) 0.0246(2) -0.00758(16) 0.00513(18) -0.00369(16)
N008 0.0230(7) 0.0214(7) 0.0247(7) -0.0015(6) 0.0105(6) -0.0007(6)
N009 0.0222(7) 0.0270(8) 0.0238(7) -0.0024(6) 0.0070(6) -0.0030(6)
N00A 0.0217(7) 0.0253(8) 0.0239(7) -0.0030(6) 0.0041(6) 0.0007(6)
C00B 0.0160(7) 0.0241(8) 0.0192(7) -0.0019(6) 0.0043(6) -0.0019(6)
C00C 0.0266(8) 0.0225(9) 0.0203(8) 0.0016(7) 0.0064(7) -0.0018(7)
C00D 0.0213(8) 0.0203(8) 0.0217(8) -0.0038(6) 0.0067(6) -0.0003(6)
C00E 0.0228(8) 0.0195(8) 0.0205(8) 0.0031(6) 0.0028(6) 0.0013(7)
C00F 0.0291(10) 0.0317(11) 0.0277(10) 0.0007(7) 0.0063(8) -0.0089(7)
C00G 0.0236(9) 0.0401(11) 0.0236(8) -0.0055(8) 0.0057(7) -0.0051(8)
C00H 0.0330(10) 0.0280(9) 0.0267(9) -0.0061(8) 0.0041(8) 0.0040(8)
C00I 0.0311(10) 0.0279(10) 0.0358(10) 0.0031(8) 0.0139(8) 0.0053(8)
C00J 0.0309(9) 0.0317(10) 0.0340(10) -0.0095(8) 0.0150(8) -0.0072(8)
C00K 0.0291(9) 0.0259(10) 0.0358(10) -0.0061(8) 0.0145(8) 0.0025(8)
C00L 0.0222(8) 0.0291(10) 0.0314(9) 0.0034(7) 0.0071(7) 0.0009(7)
C00M 0.0295(9) 0.0363(10) 0.0251(8) -0.0058(7) 0.0159(7) -0.0085(8)
C00N 0.0392(11) 0.0275(10) 0.0352(10) -0.0072(8) 0.0038(8) -0.0097(8)
C00O 0.0171(8) 0.0354(10) 0.0317(9) 0.0013(8) 0.0015(7) -0.0025(7)
C00P 0.0336(10) 0.0273(10) 0.0325(10) -0.0070(8) 0.0120(8) -0.0030(8)
C00Q 0.0217(8) 0.0267(9) 0.0302(9) -0.0008(7) 0.0072(7) -0.0021(7)
C00R 0.0280(9) 0.0348(10) 0.0242(8) -0.0081(8) 0.0046(7) -0.0003(8)
C00S 0.0347(10) 0.0316(10) 0.0272(9) -0.0008(8) 0.0144(8) -0.0054(8)

_geom_special_details            
;
 All esds (except the esd in the dihedral angle between two l.s. planes)
 are estimated using the full covariance matrix.  The cell esds are taken
 into account individually in the estimation of esds in distances, angles
 and torsion angles; correlations between esds in cell parameters are only
 used when they are defined by crystal symmetry.  An approximate (isotropic)
 treatment of cell esds is used for estimating esds involving l.s. planes.
;
loop_
_geom_bond_atom_site_label_1
_geom_bond_atom_site_label_2
_geom_bond_distance
_geom_bond_site_symmetry_2
_geom_bond_publ_flag

Sb00 S002 2.5330(4) . ?
Sb00 S003 2.5358(4) . ?
Sb00 S004 2.8918(5) . ?
Sb00 S006 2.5337(4) . ?
S002 C00E 1.7584(17) . ?
S003 C00B 1.7549(16) . ?
S004 C00B 1.7027(16) . ?
S005 C00D 1.6955(16) . ?
S006 C00D 1.7535(17) . ?
S007 C00E 1.7007(17) . ?
N008 C00B 1.326(2) . ?
N008 C00C 1.470(2) . ?
N008 C00K 1.475(2) . ?
N009 C00D 1.332(2) . ?
N009 C00M 1.474(2) . ?
N009 C00O 1.473(2) . ?
N00A C00E 1.326(2) . ?
N00A C00Q 1.474(2) . ?
N00A C00R 1.476(2) . ?
C00C C00F 1.523(2) . ?
C00F C00N 1.523(3) . ?
C00G C00J 1.524(3) . ?
C00G C00O 1.520(3) . ?
C00H C00K 1.517(3) . ?
C00H C00N 1.520(3) . ?
C00I C00L 1.521(3) . ?
C00I C00P 1.527(3) . ?
C00J C00S 1.529(3) . ?
C00L C00Q 1.520(2) . ?
C00M C00S 1.521(3) . ?
C00P C00R 1.520(3) . ?


loop_
_geom_angle_atom_site_label_1
_geom_angle_atom_site_label_2
_geom_angle_atom_site_label_3
_geom_angle
_geom_angle_site_symmetry_1
_geom_angle_site_symmetry_3
_geom_angle_publ_flag

S002 Sb00 S003 88.093(14) . . ?
S002 Sb00 S004 150.697(13) . . ?
S002 Sb00 S006 82.089(14) . . ?
S003 Sb00 S004 65.889(12) . . ?
S006 Sb00 S003 90.215(14) . . ?
S006 Sb00 S004 84.658(14) . . ?
C00E S002 Sb00 96.00(6) . . ?
C00B S003 Sb00 91.73(6) . . ?
C00B S004 Sb00 81.33(6) . . ?
C00D S006 Sb00 93.95(6) . . ?
C00B N008 C00C 124.54(14) . . ?
C00B N008 C00K 122.69(14) . . ?
C00C N008 C00K 112.68(14) . . ?
C00D N009 C00M 122.71(15) . . ?
C00D N009 C00O 123.53(14) . . ?
C00O N009 C00M 112.00(14) . . ?
C00E N00A C00Q 122.94(14) . . ?
C00E N00A C00R 124.66(15) . . ?
C00Q N00A C00R 112.16(14) . . ?
S004 C00B S003 118.19(10) . . ?
N008 C00B S003 119.16(12) . . ?
N008 C00B S004 122.65(12) . . ?
N008 C00C C00F 109.93(14) . . ?
S005 C00D S006 119.59(10) . . ?
N009 C00D S005 122.46(13) . . ?
N009 C00D S006 117.95(12) . . ?
S007 C00E S002 119.05(10) . . ?
N00A C00E S002 117.78(12) . . ?
N00A C00E S007 123.16(13) . . ?
C00N C00F C00C 111.52(16) . . ?
C00O C00G C00J 111.06(15) . . ?
C00K C00H C00N 110.59(16) . . ?
C00L C00I C00P 110.56(15) . . ?
C00G C00J C00S 111.42(15) . . ?
N008 C00K C00H 110.48(15) . . ?
C00Q C00L C00I 110.60(15) . . ?
N009 C00M C00S 110.04(14) . . ?
C00H C00N C00F 110.91(16) . . ?
N009 C00O C00G 108.06(15) . . ?
C00R C00P C00I 110.48(16) . . ?
N00A C00Q C00L 109.86(14) . . ?
N00A C00R C00P 109.84(14) . . ?
C00M C00S C00J 111.41(16) . . ?


_shelx_res_file                  
;
TITL s4967r_a.res in P2(1)/c
    s4967r.res
    created by SHELXL-2016/6 at 17:24:40 on 09-Oct-2017
REM Old TITL s4967r in P2(1)/c
REM SHELXT solution in P2(1)/c
REM R1 0.204, Rweak 0.006, Alpha 0.028, Orientation as input
REM Formula found by SHELXT: C18 N3 O6 I
CELL 1.54184 17.633138 11.849387 12.125345 90 107.4771 90
ZERR 4 0.000281 0.000194 0.00019 0 0.0017 0
LATT 1
SYMM -X,0.5+Y,0.5-Z
SFAC C H N S Sb
UNIT 72 120 12 24 4

L.S. 16
PLAN  20
SIZE 0.067 0.111 0.146
TEMP -123.15
LIST 6
fmap 2
ACTA
REM <olex2.extras>
REM <HklSrc "%.\\s4967r.hkl">
REM </olex2.extras>

WGHT    0.019700    1.233500
EXTI    0.000338
FVAR       3.99170
SB00  5    0.269625    0.503634    0.697659    11.00000    0.01906    0.02082 =
         0.01856    0.00162    0.00463   -0.00209
S002  4    0.310602    0.374602    0.559001    11.00000    0.02085    0.02400 =
         0.02607   -0.00417    0.00348   -0.00199
S003  4    0.254083    0.660513    0.550276    11.00000    0.02895    0.02063 =
         0.02052    0.00056    0.01224    0.00078
S004  4    0.184424    0.698698    0.741519    11.00000    0.02725    0.03200 =
         0.02575    0.00138    0.01571   -0.00219
S005  4    0.201459    0.340577    0.828422    11.00000    0.02641    0.03047 =
         0.02064    0.00409    0.00007   -0.00702
S006  4    0.132809    0.429397    0.589062    11.00000    0.02306    0.03250 =
         0.02113    0.00564    0.00084   -0.00623
S007  4    0.444682    0.505471    0.715081    11.00000    0.02356    0.02913 =
         0.02462   -0.00758    0.00513   -0.00369
N008  3    0.217969    0.863677    0.614469    11.00000    0.02303    0.02142 =
         0.02470   -0.00150    0.01051   -0.00069
N009  3    0.052179    0.306914    0.698856    11.00000    0.02221    0.02704 =
         0.02385   -0.00242    0.00696   -0.00295
N00A  3    0.459352    0.362257    0.552975    11.00000    0.02167    0.02530 =
         0.02386   -0.00298    0.00408    0.00068
C00B  1    0.217966    0.753810    0.635117    11.00000    0.01598    0.02413 =
         0.01924   -0.00191    0.00434   -0.00187
C00C  1    0.250816    0.915582    0.528567    11.00000    0.02662    0.02251 =
         0.02027    0.00159    0.00638   -0.00175
AFIX  23
H00A  2    0.208574    0.958024    0.471225    11.00000   -1.20000
H00B  2    0.270699    0.856013    0.487083    11.00000   -1.20000
AFIX   0
C00D  1    0.122637    0.353012    0.707672    11.00000    0.02129    0.02028 =
         0.02168   -0.00385    0.00668   -0.00029
C00E  1    0.412097    0.410084    0.606294    11.00000    0.02284    0.01953 =
         0.02053    0.00310    0.00283    0.00131
C00F  1    0.318527    0.995162    0.588387    11.00000    0.02909    0.03170 =
         0.02765    0.00066    0.00629   -0.00890
AFIX  23
H00C  2    0.363304    0.950883    0.638540    11.00000   -1.20000
H00D  2    0.337593    1.033926    0.529395    11.00000   -1.20000
AFIX   0
C00G  1   -0.011958    0.172329    0.549594    11.00000    0.02359    0.04008 =
         0.02360   -0.00551    0.00572   -0.00509
AFIX  23
H00E  2    0.039341    0.154709    0.535853    11.00000   -1.20000
H00F  2   -0.054810    0.161733    0.475871    11.00000   -1.20000
AFIX   0
C00H  1    0.254999    1.026626    0.745116    11.00000    0.03299    0.02796 =
         0.02665   -0.00612    0.00414    0.00396
AFIX  23
H00G  2    0.296102    0.983426    0.803482    11.00000   -1.20000
H00H  2    0.233663    1.085111    0.786037    11.00000   -1.20000
AFIX   0
C00I  1    0.564804    0.179525    0.541914    11.00000    0.03107    0.02791 =
         0.03583    0.00313    0.01385    0.00531
AFIX  23
H00I  2    0.590449    0.107609    0.574601    11.00000   -1.20000
H00J  2    0.582916    0.199128    0.474538    11.00000   -1.20000
AFIX   0
C00J  1   -0.024974    0.091816    0.640283    11.00000    0.03086    0.03171 =
         0.03396   -0.00950    0.01502   -0.00723
AFIX  23
H00K  2   -0.019367    0.013054    0.616629    11.00000   -1.20000
H00L  2   -0.079668    0.101374    0.645087    11.00000   -1.20000
AFIX   0
C00K  1    0.188463    0.947827    0.681321    11.00000    0.02911    0.02591 =
         0.03577   -0.00605    0.01452    0.00250
AFIX  23
H00M  2    0.166888    0.908777    0.737582    11.00000   -1.20000
H00N  2    0.144937    0.992091    0.628399    11.00000   -1.20000
AFIX   0
C00L  1    0.589426    0.272071    0.632564    11.00000    0.02224    0.02913 =
         0.03141    0.00340    0.00713    0.00094
AFIX  23
H00O  2    0.577115    0.248335    0.703585    11.00000   -1.20000
H00P  2    0.647498    0.284539    0.652541    11.00000   -1.20000
AFIX   0
C00M  1    0.037451    0.237780    0.791350    11.00000    0.02949    0.03628 =
         0.02505   -0.00578    0.01592   -0.00850
AFIX  23
H00Q  2   -0.013640    0.260243    0.803125    11.00000   -1.20000
H00R  2    0.080302    0.250591    0.864622    11.00000   -1.20000
AFIX   0
C00N  1    0.292244    1.082838    0.661199    11.00000    0.03916    0.02752 =
         0.03521   -0.00717    0.00383   -0.00971
AFIX  23
H00S  2    0.338740    1.128094    0.704974    11.00000   -1.20000
H00T  2    0.253171    1.134548    0.609852    11.00000   -1.20000
AFIX   0
C00O  1   -0.011470    0.294322    0.588505    11.00000    0.01712    0.03541 =
         0.03172    0.00127    0.00146   -0.00247
AFIX  23
H00U  2   -0.001719    0.345401    0.529584    11.00000   -1.20000
H00V  2   -0.063492    0.313938    0.598826    11.00000   -1.20000
AFIX   0
C00P  1    0.474625    0.164877    0.502806    11.00000    0.03363    0.02729 =
         0.03253   -0.00696    0.01201   -0.00301
AFIX  23
H00W  2    0.459236    0.108685    0.439559    11.00000   -1.20000
H00X  2    0.457212    0.136355    0.568043    11.00000   -1.20000
AFIX   0
C00Q  1    0.545916    0.381344    0.587712    11.00000    0.02173    0.02670 =
         0.03019   -0.00077    0.00719   -0.00213
AFIX  23
H00Y  2    0.560613    0.439739    0.648850    11.00000   -1.20000
H     2    0.561641    0.408678    0.520574    11.00000   -1.20000
AFIX   0
C00R  1    0.433740    0.276616    0.460895    11.00000    0.02803    0.03479 =
         0.02420   -0.00810    0.00460   -0.00028
AFIX  23
H00Z  2    0.447419    0.302030    0.391441    11.00000   -1.20000
HA    2    0.375357    0.266827    0.439459    11.00000   -1.20000
AFIX   0
C00S  1    0.034620    0.113486    0.759141    11.00000    0.03474    0.03158 =
         0.02715   -0.00077    0.01439   -0.00542
AFIX  23
H00   2    0.019443    0.068513    0.818023    11.00000   -1.20000
HB    2    0.088135    0.088672    0.758683    11.00000   -1.20000
AFIX   0
HKLF 4


REM  s4967r_a.res in P2(1)/c
REM R1 =  0.0172 for    4281 Fo > 4sig(Fo)  and  0.0179 for all    4406 data
REM    254 parameters refined using      0 restraints

END

WGHT      0.0197      1.2302

REM Highest difference peak  0.309,  deepest hole -0.302,  1-sigma level  0.050
Q1    1   0.2680  0.5789  0.6357  11.00000  0.05    0.31
Q2    1   0.2824  0.5589  0.7623  11.00000  0.05    0.29
Q3    1   0.2871  0.4411  0.7662  11.00000  0.05    0.27
Q4    1   0.2846  0.4420  0.6203  11.00000  0.05    0.26
Q5    1   0.2033  0.8970  0.6421  11.00000  0.05    0.25
Q6    1   0.2359  0.8858  0.5792  11.00000  0.05    0.25
Q7    1   0.0398  0.2857  0.7437  11.00000  0.05    0.24
Q8    1   0.5714  0.2223  0.5871  11.00000  0.05    0.23
Q9    1   0.4099  0.5373  0.7432  11.00000  0.05    0.23
Q10   1  -0.0194  0.1451  0.6037  11.00000  0.05    0.23
Q11   1   0.0120  0.1039  0.6948  11.00000  0.05    0.23
Q12   1   0.4256  0.4546  0.6439  11.00000  0.05    0.22
Q13   1   0.2107  0.9950  0.7029  11.00000  0.05    0.22
Q14   1   0.1923  0.8103  0.5814  11.00000  0.05    0.22
Q15   1   0.1638  0.3615  0.7774  11.00000  0.05    0.22
Q16   1   0.3064  1.0377  0.6278  11.00000  0.05    0.21
Q17   1   0.0282  0.1749  0.7745  11.00000  0.05    0.21
Q18   1   0.2179  0.7135  0.5821  11.00000  0.05    0.21
Q19   1   0.4488  0.3442  0.6044  11.00000  0.05    0.20
Q20   1   0.5640  0.3257  0.6045  11.00000  0.05    0.20
;
_shelx_res_checksum              10307
_olex2_submission_special_instructions 'No special instructions were received'
_oxdiff_exptl_absorpt_empirical_details 
;
Empirical correction (ABSPACK) includes:
- Absorption correction using spherical harmonics
- Frame scaling
;
_oxdiff_exptl_absorpt_empirical_full_max 1.319
_oxdiff_exptl_absorpt_empirical_full_min 0.791

loop_
_publcif_info_exptl_table_extra_item
sin_theta_over_lambda_max

loop_
_publcif_info_exptl_table_header_item
?


_publcif_funding_html            
;
;
_exptl_crystal_recrystallization_method 
'Re-crystallisation from solvent: chloroform and methanol'
